# Supplementary material for: Oxidative Quality of Acid Oils and Fatty Acid Distillates Used in Animal Feeding
Source: Animals (Basel). 2021 Aug 31;11(9):2559. doi: 10.3390/ani11092559 (PMC8467598; doi:10.3390/ani11092559)
Supplement: Supplementary file 1 [file animals-11-02559-s001.zip]

Archive with 1 entries (1 files):
- animals-1326190-supplementary.pdf
